# Supplementary material for: Construction of Genetic Map and QTL Mapping for Seed Size and Quality Traits in Soybean (Glycine max L.)
Source: Int J Mol Sci. 2024 Mar 1;25(5):2857. doi: 10.3390/ijms25052857 (PMC10932342; doi:10.3390/ijms25052857)
Supplement: Supplementary file 1 [file ijms-25-02857-s001.zip]

Archive with 2 entries (2 files):
- Figures S1-S2.pdf
- Table S1.Primers sequences used in the present study.xlsx
